# Supplementary material for: CENTRA: knowledge-based gene contextuality graphs reveal functional master regulators by centrality and fractality
Source: NAR Genom Bioinform. 2025 Dec 19;7(4):lqaf196. doi: 10.1093/nargab/lqaf196 (PMC12714692; doi:10.1093/nargab/lqaf196)
Supplement: lqaf196_Supplemental_Files [file lqaf196_supplemental_files.zip]

Archive with 5 entries (5 files):
- Figures S1-S3.pdf
- Supplementary File S1 PubMed IDs of included Abstracts.pdf
- Supplementary File S2 Custom Stopwords.pdf
- Supplementary File S3 Beta weights of Top Terms for k = 27.xlsx
- Supplementary Table S1 Network Properties.pdf
