# Supplementary material for: CENTRA: knowledge-based gene contextuality graphs reveal functional master regulators by centrality and fractality
Source: NAR Genom Bioinform. 2025 Dec 19;7(4):lqaf196. doi: 10.1093/nargab/lqaf196 (PMC12714692; doi:10.1093/nargab/lqaf196)
Supplement: lqaf196_Supplemental_Files [file lqaf196_supplemental_files.zip › Supplementary File S3 Beta weights of Top Terms for k = 27.xlsx]

## Sheet: Sheet1
Topic	Term	Beta
1	dna	0.0711151
1	damag	0.0251373
1	repair	0.024152
1	phosphoryl	0.0179509
1	checkpoint	0.0134206
1	atm	0.0132064
1	kinas	0.0124139
1	strand	0.0119212
1	replic	0.0110323
1	brca1	0.00905097
1	atr	0.00807637
1	doubl	0.00794785
1	cycl	0.0076801
1	radiat	0.00696253
1	homolog	0.00639491
1	nuclear	0.00553811
1	phase	0.00539888
1	chromosom	0.00530249
1	cyclin	0.00530249
1	chromatin	0.00523823
1	ubiquitin	0.00507758
1	chk1	0.00463848
1	polymeras	0.00408156
1	dsb	0.00364245
1	mutant	0.00351393
1	chk2	0.00350322
1	ioniz	0.0034818
1	h2ax	0.00339612
1	rad51	0.0033747
1	ataxia	0.00335328
1	breast	0.00335328
1	dsbs	0.00331044
1	ligas	0.00324618
1	pml	0.00307482
1	telangiectasia	0.00304269
1	excis	0.00297843
1	brca2	0.00293559
1	telomer	0.00287134
1	53bp1	0.00280708
1	foci	0.00276424
1	nucleotid	0.00264643
1	serin	0.00258217
1	yeast	0.00257146
1	histon	0.00249649
1	pcna	0.00247507
1	eukaryot	0.00245365
1	tumor	0.00241081
1	fancd2	0.00238939
1	mitot	0.00235726
1	helicas	0.00234655
1	synthesi	0.00232513
1	sensit	0.00228229
1	irradi	0.00217519
1	nbs1	0.00212164
1	rpa	0.00212164
1	syndrom	0.00210022
1	p53	0.00208951
1	mre11	0.00206809
1	rad52	0.00205738
1	mdc1	0.00202525
1	mdm2	0.00200383
1	enzym	0.00196099
1	instabl	0.00196099
1	mitosi	0.00193957
1	fork	0.00188602
1	suppressor	0.00187531
1	oncolog	0.00183247
1	pol	0.00181105
1	arrest	0.00177892
1	rna	0.00177892
1	abl	0.00174679
1	blm	0.00174679
1	cdk2	0.00171466
1	parp	0.00163969
1	ser	0.00163969
1	cohesin	0.00160756
1	mismatch	0.00160756
1	join	0.00156472
1	fanconi	0.00155401
1	nucleus	0.00150046
1	nhej	0.00146833
1	ring	0.00145762
1	ner	0.00142549
1	anemia	0.00141478
1	rad9	0.00141478
1	genotox	0.00140407
1	cdc25a	0.00139336
1	cdk1	0.00138265
1	cdk5	0.00137194
1	ddr	0.00135052
1	endonucleas	0.00133981
1	atp	0.00131839
1	inhibitor	0.00131839
1	phosphatas	0.00129697
1	machineri	0.00128626
1	plk1	0.00128626
1	smc1	0.00128626
1	mrna	0.00127555
1	rad50	0.00127555
1	pkcs	0.00126484
1	exposur	0.00125413
1	catalyt	0.00124342
1	e2f1	0.00124342
1	ber	0.00123271
1	cytoplasm	0.00123271
1	topoisomeras	0.00121129
1	atrip	0.00118987
1	exon	0.00115774
1	exonucleas	0.00115774
1	brct	0.00114703
1	ctip	0.00114703
1	ssdna	0.00114703
1	proteasom	0.00113632
1	resist	0.00113632
1	particip	0.00112561
1	topbp1	0.00112561
1	complement	0.00110419
1	hela	0.00110419
1	monoubiquitin	0.00110419
1	ovarian	0.00109348
1	wrn	0.00109348
1	palb2	0.00108277
1	mcph1	0.00107207
1	stall	0.00107207
1	ribos	0.00106136
1	rnf8	0.00105065
1	delet	0.00103994
1	acetyl	0.00101852
1	antigen	0.00101852
1	delay	0.000975676
1	remodel	0.000975676
1	ubiquityl	0.000975676
1	coloc	0.000964966
1	receptor	0.000964966
1	cleavag	0.000954256
1	artemi	0.000943546
1	polyadp	0.000943546
1	cdc25c	0.000932836
1	splice	0.000922126
1	tip60	0.000922126
1	nemo	0.000911416
1	nucleic	0.000911416
1	drosophila	0.000900706
1	dynam	0.000900706
1	mrn	0.000900706
1	sp1	0.000900706
1	arf	0.000889996
1	finger	0.000889996
1	fraction	0.000889996
1	repress	0.000889996
1	lysin	0.000879286
1	predisposit	0.000879286
1	ray	0.000879286
1	resect	0.000879286
1	bid	0.000868576
1	peptid	0.000868576
1	rassf1a	0.000857866
1	embo	0.000847156
1	nucleas	0.000847156
1	rap80	0.000847156
1	abnorm	0.000836446
1	e2f	0.000825736
1	rad3	0.000825736
1	zinc	0.000825736
1	bcl6	0.000815026
1	chromatid	0.000815026
1	hus1	0.000815026
1	spindl	0.000815026
1	centrosom	0.000804317
1	diseas	0.000804317
1	fibroblast	0.000804317
1	polyubiquitin	0.000804317
1	rad1	0.000804317
1	risk	0.000804317
1	substitut	0.000793607
1	xpa	0.000782897
1	flap	0.000772187
1	hrad9	0.000772187
1	antibodi	0.000761477
1	ensur	0.000761477
1	neuron	0.000761477
1	atpas	0.000750767
1	origin	0.000750767
1	patch	0.000750767
1	sister	0.000750767
1	anaphas	0.000740057
1	correct	0.000740057
1	rad17	0.000740057
1	recogn	0.000740057
1	somat	0.000740057
1	templat	0.000729347
1	claspin	0.000718637
1	hypersensit	0.000718637
1	immunoprecipit	0.000718637
1	cdc2	0.000707927
1	cdc45	0.000707927
1	error	0.000707927
1	repres	0.000707927
1	isoform	0.000697217
1	mst2	0.000697217
1	tyrosin	0.000697217
1	cerevisia	0.000686507
1	trf2	0.000686507
1	xpc	0.000686507
1	mmr	0.000675797
1	traf6	0.000675797
1	fen1	0.000665087
1	nbs	0.000665087
1	pomb	0.000665087
1	radiosensit	0.000665087
1	influenc	0.000654377
1	recq	0.000654377
1	smc3	0.000654377
1	anneal	0.000643667
1	bypass	0.000643667
1	separ	0.000643667
1	inact	0.000632957
1	kinet	0.000632957
1	load	0.000632957
1	restor	0.000632957
1	thr	0.000632957
1	1the	0.000622248
1	dephosphoryl	0.000622248
1	dimer	0.000622248
1	kap1	0.000622248
1	recess	0.000622248
1	threonin	0.000622248
1	aberr	0.000611538
1	dissoci	0.000611538
1	mutagenesi	0.000611538
1	throughout	0.000611538
1	truncat	0.000611538
1	catalyz	0.000600828
1	cdc25	0.000600828
1	clamp	0.000600828
1	conjug	0.000600828
1	decay	0.000600828
1	exo1	0.000600828
1	screen	0.000600828
1	sumoyl	0.000600828
1	bard1	0.000590118
1	proper	0.000590118
1	coil	0.000579408
1	conform	0.000579408
1	ddb2	0.000579408
1	hrad17	0.000579408
1	mammal	0.000579408
1	predict	0.000579408
1	cleav	0.000568698
1	crosslink	0.000568698
1	stabl	0.000568698
1	domin	0.000557988
1	heterodim	0.000557988
1	hmsh2	0.000557988
1	saccharomyc	0.000557988
1	telomeras	0.000557988
1	homologu	0.000547278
1	microtubul	0.000547278
1	sporad	0.000547278
1	fidel	0.000536568
1	hydrolysi	0.000536568
1	immunodefici	0.000536568
1	intra	0.000536568
1	linkag	0.000536568
1	rejoin	0.000536568
1	upf1	0.000536568
1	allel	0.000525858
1	aviv	0.000525858
1	embryo	0.000525858
1	inactiv	0.000525858
1	insert	0.000525858
1	ligat	0.000525858
1	luka	0.000525858
1	nfbd1	0.000525858
1	nonhomolog	0.000525858
1	baylor	0.000515148
1	conclud	0.000515148
1	fanca	0.000515148
1	frequenc	0.000515148
1	hereditari	0.000515148
1	numer	0.000515148
1	rochest	0.000515148
1	upstream	0.000515148
1	autosom	0.000504438
1	junction	0.000504438
1	possess	0.000504438
1	prematur	0.000504438
1	promyelocyt	0.000504438
1	reconstitut	0.000504438
1	recql5	0.000504438
1	hsf1	0.000493728
1	phospho	0.000493728
1	retain	0.000493728
1	s0092	0.000493728
1	tandem	0.000493728
1	tdp1	0.000493728
1	compos	0.000483018
1	exclus	0.000483018
1	gap	0.000483018
1	kappab	0.000483018
1	microbiolog	0.000483018
1	mutagen	0.000483018
1	nonsens	0.000483018
1	proteas	0.000483018
1	schizosaccharomyc	0.000483018
1	snf	0.000483018
1	therapi	0.000483018
1	cdk	0.000472308
1	development	0.000472308
1	hydroxyurea	0.000472308
1	mrnas	0.000472308
1	polo	0.000472308
1	reloc	0.000472308
1	rif1	0.000472308
1	apaf	0.000461598
1	codon	0.000461598
1	daxx	0.000461598
1	lys	0.000461598
1	metabol	0.000461598
1	preserv	0.000461598
1	atf2	0.000450888
1	autophosphoryl	0.000450888
1	interfer	0.000450888
1	interstrand	0.000450888
1	sirna	0.000450888
1	tumour	0.000450888
1	bartek	0.000440179
1	brca	0.000440179
1	displac	0.000440179
1	evolutionarili	0.000440179
1	hcds1	0.000440179
1	intact	0.000440179
1	intron	0.000440179
1	leukemia	0.000440179
1	migrat	0.000440179
1	seen	0.000440179
1	blood	0.000429469
1	breakag	0.000429469
1	despit	0.000429469
1	elledg	0.000429469
1	prophas	0.000429469
1	smc1a	0.000429469
1	swi	0.000429469
1	transient	0.000429469
1	ultraviolet	0.000429469
1	adp	0.000418759
1	bax	0.000418759
1	cohes	0.000418759
1	helix	0.000418759
1	iiialpha	0.000418759
1	malign	0.000418759
1	meiotic	0.000418759
1	nmd	0.000418759
1	oocyt	0.000418759
1	oper	0.000418759
1	parp1	0.000418759
1	recq1	0.000418759
1	struct	0.000418759
1	tcr	0.000418759
1	tel	0.000418759
1	xrcc1	0.000418759
1	bloom	0.000408049
1	brcc36	0.000408049
1	csb	0.000408049
1	fanc	0.000408049
1	h2a	0.000408049
1	hrad51	0.000408049
1	indirect	0.000408049
1	interphas	0.000408049
1	lethal	0.000408049
1	metaphas	0.000408049
1	mode	0.000408049
1	overlap	0.000408049
1	persist	0.000408049
1	replac	0.000408049
1	search	0.000408049
1	duplex	0.000397339
1	effector	0.000397339
1	failur	0.000397339
1	fancc	0.000397339
1	microscopi	0.000397339
1	nucleosom	0.000397339
1	overhang	0.000397339
1	oxid	0.000397339
1	shiloh	0.000397339
1	surveil	0.000397339
1	acetyltransferas	0.000386629
1	carboxi	0.000386629
1	cluster	0.000386629
1	coli	0.000386629
1	gammah2ax	0.000386629
1	instead	0.000386629
1	nua4	0.000386629
1	oligomer	0.000386629
1	preferenti	0.000386629
1	rad9a	0.000386629
1	embryon	0.000375919
1	entir	0.000375919
1	enzymat	0.000375919
1	fanci	0.000375919
1	lymphocyt	0.000375919
1	opposit	0.000375919
1	phosphat	0.000375919
1	prone	0.000375919
1	recql4	0.000375919
1	rfc	0.000375919
1	vdj	0.000375919
1	vertebr	0.000375919
1	alanin	0.000365209
1	germin	0.000365209
1	howard	0.000365209
1	krab	0.000365209
1	rescu	0.000365209
1	techniqu	0.000365209
1	topo	0.000365209
1	view	0.000365209
1	aimp3	0.000354499
1	cb2	0.000354499
1	cds1	0.000354499
1	dual	0.000354499
1	eight	0.000354499
1	fha	0.000354499
1	hand	0.000354499
1	hmg	0.000354499
1	phosphopeptid	0.000354499
1	place	0.000354499
1	primer	0.000354499
1	subcellular	0.000354499
1	sumo	0.000354499
1	transles	0.000354499
1	unwind	0.000354499
1	abas	0.000343789
1	destruct	0.000343789
1	erratum	0.000343789
1	extend	0.000343789
1	gel	0.000343789
1	germlin	0.000343789
1	glycosylas	0.000343789
1	hyperphosphoryl	0.000343789
1	minnesota	0.000343789
1	mitomycin	0.000343789
1	pigmentosum	0.000343789
1	polypeptid	0.000343789
1	segreg	0.000343789
1	surpris	0.000343789
1	antonio	0.000333079
1	aris	0.000333079
1	escherichia	0.000333079
1	give	0.000333079
1	nick	0.000333079
1	predispos	0.000333079
1	recoveri	0.000333079
1	retent	0.000333079
1	silenc	0.000333079
1	viabil	0.000333079
1	yap	0.000333079
1	1howard	0.000322369
1	acut	0.000322369
1	adaptor	0.000322369
1	choic	0.000322369
1	consensus	0.000322369
1	dispens	0.000322369
1	hrad1	0.000322369
1	icl	0.000322369
1	incis	0.000322369
1	mst1	0.000322369
1	poln	0.000322369
1	rnf168	0.000322369
1	sequenti	0.000322369
1	take	0.000322369
1	transduc	0.000322369
1	virus	0.000322369
1	andrea	0.000311659
1	architectur	0.000311659
1	ced	0.000311659
1	elus	0.000311659
1	helic	0.000311659
1	hmgn1	0.000311659
1	p34cdc2	0.000311659
1	pediatr	0.000311659
1	primarili	0.000311659
1	quantit	0.000311659
1	sackler	0.000311659
1	sub	0.000311659
1	testi	0.000311659
1	unabl	0.000311659
1	werner	0.000311659
1	xeroderma	0.000311659
1	adjac	0.000300949
1	anaemia	0.000300949
1	bach1	0.000300949
1	cep164	0.000300949
1	cooh	0.000300949
1	cpp32	0.000300949
1	discret	0.000300949
1	duplic	0.000300949
1	fission	0.000300949
1	hhus1	0.000300949
1	ikk	0.000300949
1	kingston	0.000300949
1	microcephalin	0.000300949
1	microhomolog	0.000300949
1	monitor	0.000300949
1	p18	0.000300949
1	proteolyt	0.000300949
1	spectrum	0.000300949
1	transform	0.000300949
1	unlik	0.000300949
1	zhao	0.000300949
1	γh2ax	0.000300949
1	1center	0.000290239
1	ape1	0.000290239
1	bcl	0.000290239
1	brisban	0.000290239
1	corepressor	0.000290239
1	creat	0.000290239
1	cytochrom	0.000290239
1	degre	0.000290239
1	dnase	0.000290239
1	evolv	0.000290239
1	field	0.000290239
1	flank	0.000290239
1	immunofluoresc	0.000290239
1	irif	0.000290239
1	meiosi	0.000290239
1	minim	0.000290239
1	phosphatidylinositol	0.000290239
1	pikk	0.000290239
1	popul	0.000290239
1	posttransl	0.000290239
1	presum	0.000290239
1	proteolysi	0.000290239
1	queensland	0.000290239
1	read	0.000290239
1	rise	0.000290239
1	rpa70	0.000290239
1	shelterin	0.000290239
1	simpl	0.000290239
1	ssa	0.000290239
1	substanti	0.000290239
1	turnov	0.000290239
1	xrcc4	0.000290239
1	abraxa	0.000279529
1	condens	0.000279529
1	counterpart	0.000279529
1	date	0.000279529
1	dss1	0.000279529
1	foxm1	0.000279529
1	fundament	0.000279529
1	immun	0.000279529
1	ku70	0.000279529
1	methyl	0.000279529
1	mmc	0.000279529
1	oncogen	0.000279529
1	onset	0.000279529
1	plasmid	0.000279529
1	procaspas	0.000279529
1	purif	0.000279529
1	rais	0.000279529
1	spontan	0.000279529
1	stop	0.000279529
1	1genom	0.00026882
1	1molecular	0.00026882
1	acceler	0.00026882
1	cockayn	0.00026882
1	commun	0.00026882
1	elong	0.00026882
1	exit	0.00026882
1	far	0.00026882
1	hsrad51	0.00026882
1	kap	0.00026882
1	locus	0.00026882
1	mclean	0.00026882
1	mobil	0.00026882
1	must	0.00026882
1	p38	0.00026882
1	penetr	0.00026882
1	rue	0.00026882
1	shape	0.00026882
1	termini	0.00026882
1	tls	0.00026882
1	transcrib	0.00026882
1	amst	0.00025811
1	ann	0.00025811
1	attribut	0.00025811
1	carcinogenesi	0.00025811
1	cdks	0.00025811
1	charg	0.00025811
1	epsilon	0.00025811
1	execut	0.00025811
1	fancg	0.00025811
1	frame	0.00025811
1	groov	0.00025811
1	huntingtin	0.00025811
1	hypothes	0.00025811
1	introduc	0.00025811
1	ireland	0.00025811
1	lambda	0.00025811
1	mcm2	0.00025811
1	mutsalpha	0.00025811
1	nuclei	0.00025811
1	paralog	0.00025811
1	pcr	0.00025811
1	purpos	0.00025811
1	rockefel	0.00025811
1	sa1	0.00025811
1	scaffold	0.00025811
1	simul	0.00025811
1	thymin	0.00025811
1	trf1	0.00025811
1	whole	0.00025811
1	appropri	0.0002474
1	cho	0.0002474
1	contact	0.0002474
1	csa	0.0002474
1	ddb	0.0002474
1	dramat	0.0002474
1	germ	0.0002474
1	govern	0.0002474
1	hairpin	0.0002474
1	herc2	0.0002474
1	inherit	0.0002474
1	int	0.0002474
1	k7l	0.0002474
1	let	0.0002474
1	librari	0.0002474
1	msh2	0.0002474
1	neither	0.0002474
1	plk	0.0002474
1	polkappa	0.0002474
1	prior	0.0002474
1	question	0.0002474
1	reca	0.0002474
1	reliev	0.0002474
1	rfwd3	0.0002474
1	sediment	0.0002474
1	track	0.0002474
1	tumorigenesi	0.0002474
1	unrepair	0.0002474
1	west	0.0002474
1	wilson	0.0002474
1	africa	0.00023669
1	agreement	0.00023669
1	austin	0.00023669
1	boundari	0.00023669
1	centromer	0.00023669
1	copi	0.00023669
1	cytokinesi	0.00023669
1	dsdna	0.00023669
1	endotheli	0.00023669
1	glycol	0.00023669
1	hiv	0.00023669
1	ice	0.00023669
1	intrins	0.00023669
1	lats1	0.00023669
1	latter	0.00023669
1	mimm	0.00023669
1	monom	0.00023669
1	neutron	0.00023669
1	newcastl	0.00023669
1	notabl	0.00023669
1	oligonucleotid	0.00023669
1	optim	0.00023669
1	past	0.00023669
1	prolin	0.00023669
1	rad	0.00023669
1	ref	0.00023669
1	rpa2	0.00023669
1	seem	0.00023669
1	slide	0.00023669
1	span	0.00023669
1	systemat	0.00023669
1	tail	0.00023669
1	ubc13	0.00023669
1	xpg	0.00023669
1	3n6	0.00022598
1	access	0.00022598
1	account	0.00022598
1	alt	0.00022598
1	apc	0.00022598
1	bak	0.00022598
1	basal	0.00022598
1	bear	0.00022598
1	belong	0.00022598
1	broken	0.00022598
1	carboxyl	0.00022598
1	carcinoma	0.00022598
1	curr	0.00022598
1	durham	0.00022598
1	egg	0.00022598
1	erbb4	0.00022598
1	feedback	0.00022598
1	fusion	0.00022598
1	genotoxin	0.00022598
1	glucocorticoid	0.00022598
1	inabl	0.00022598
1	incid	0.00022598
1	inhibitori	0.00022598
1	interplay	0.00022598
1	japanes	0.00022598
1	jensen	0.00022598
1	joint	0.00022598
1	knock	0.00022598
1	lim	0.00022598
1	longer	0.00022598
1	microcephali	0.00022598
1	multifunct	0.00022598
1	onto	0.00022598
1	overcom	0.00022598
1	parallel	0.00022598
1	polθ	0.00022598
1	radiolog	0.00022598
1	radioresist	0.00022598
1	recombinas	0.00022598
1	resembl	0.00022598
1	ribosyl	0.00022598
1	sentrin	0.00022598
1	spatial	0.00022598
1	tubulin	0.00022598
1	usp1	0.00022598
1	3rd	0.00021527
1	align	0.00021527
1	binney	0.00021527
1	canon	0.00021527
1	clare	0.00021527
1	concert	0.00021527
1	consider	0.00021527
1	cytotox	0.00021527
1	deubiquitin	0.00021527
1	energi	0.00021527
1	extrem	0.00021527
1	fragil	0.00021527
1	heat	0.00021527
1	herein	0.00021527
1	hmsh6	0.00021527
1	hrr	0.00021527
1	hsav	0.00021527
1	hssb1	0.00021527
1	lat	0.00021527
1	leukaemia	0.00021527
1	livermor	0.00021527
1	luo	0.00021527
1	orchestr	0.00021527
1	outlin	0.00021527
1	relax	0.00021527
1	stain	0.00021527
1	start	0.00021527
1	sussex	0.00021527
1	thymidin	0.00021527
1	wip1	0.00021527
1	ala	0.00020456
1	anticanc	0.00020456
1	apoptosom	0.00020456
1	apparatus	0.00020456
1	arginin	0.00020456
1	bacteri	0.00020456
1	cdnas	0.00020456
1	chemotherapi	0.00020456
1	compromis	0.00020456
1	counteract	0.00020456
1	drug	0.00020456
1	ect2	0.00020456
1	epigenet	0.00020456
1	fancj	0.00020456
1	hallmark	0.00020456
1	heterodimer	0.00020456
1	heterogen	0.00020456
1	heterotrimer	0.00020456
1	hippo	0.00020456
1	holliday	0.00020456
1	hormon	0.00020456
1	hsrad52	0.00020456
1	impli	0.00020456
1	j1600	0.00020456
1	lung	0.00020456
1	maxim	0.00020456
1	nipbl	0.00020456
1	oligom	0.00020456
1	ortholog	0.00020456
1	plos	0.00020456
1	profici	0.00020456
1	proport	0.00020456
1	qin	0.00020456
1	rad51c	0.00020456
1	redistribut	0.00020456
1	repressor	0.00020456
1	smarcal1	0.00020456
1	snm1a	0.00020456
1	stem	0.00020456
1	surround	0.00020456
1	synchron	0.00020456
1	tag	0.00020456
1	tempor	0.00020456
1	tnf	0.00020456
1	zou	0.00020456
1	1verna	0.00019385
1	absent	0.00019385
1	accompani	0.00019385
1	adduct	0.00019385
1	analog	0.00019385
1	ape	0.00019385
1	apurin	0.00019385
1	blap75	0.00019385
1	brg1	0.00019385
1	circadian	0.00019385
1	concomit	0.00019385
1	databas	0.00019385
1	environ	0.00019385
1	equival	0.00019385
1	especi	0.00019385
1	expand	0.00019385
1	fen	0.00019385
1	forkhead	0.00019385
1	garcia	0.00019385
1	heteroduplex	0.00019385
1	hex1	0.00019385
1	hexo1	0.00019385
1	kastan	0.00019385
1	lang	0.00019385
1	mean	0.00019385
1	missens	0.00019385
1	mitochondria	0.00019385
1	moder	0.00019385
1	nibrin	0.00019385
1	oppos	0.00019385
1	p460	0.00019385
1	pathogenesi	0.00019385
1	prostat	0.00019385
1	rnai	0.00019385
1	robert	0.00019385
1	roscovitin	0.00019385
1	rotterdam	0.00019385
1	situ	0.00019385
1	subdomain	0.00019385
1	taniguchi	0.00019385
1	tfiih	0.00019385
1	transferas	0.00019385
1	worm	0.00019385
1	autoregulatori	0.00018314
1	brigham	0.00018314
1	caffein	0.00018314
1	carcin	0.00018314
1	cerebellar	0.00018314
1	constant	0.00018314
1	court	0.00018314
1	cover	0.00018314
1	datp	0.00018314
1	deregul	0.00018314
1	differenti	0.00018314
1	discrimin	0.00018314
1	except	0.00018314
1	exogen	0.00018314
1	expect	0.00018314
1	faith	0.00018314
1	favor	0.00018314
1	hat	0.00018314
1	hope	0.00018314
1	inde	0.00018314
1	insult	0.00018314
1	jh1	0.00018314
1	khanna	0.00018314
1	loader	0.00018314
1	ltr	0.00018314
1	marrow	0.00018314
1	max	0.00018314
1	minut	0.00018314
1	multi	0.00018314
1	paper	0.00018314
1	photoproduct	0.00018314
1	proto	0.00018314
1	pyrimidin	0.00018314
1	recq5	0.00018314
1	snm1	0.00018314
1	trust	0.00018314
1	uncov	0.00018314
1	unstabl	0.00018314
1	urbana	0.00018314
1	xpf	0.00018314
1	angiogenesi	0.00017243
1	beckman	0.00017243
1	ccdc98	0.00017243
1	choi	0.00017243
1	chu	0.00017243
1	cisplatin	0.00017243
1	cofactor	0.00017243
1	complementari	0.00017243
1	compound	0.00017243
1	conjunct	0.00017243
1	criteria	0.00017243
1	degener	0.00017243
1	dictat	0.00017243
1	dimension	0.00017243
1	duart	0.00017243
1	encompass	0.00017243
1	exp	0.00017243
1	extra	0.00017243
1	filament	0.00017243
1	htdp1	0.00017243
1	immedi	0.00017243
1	j1460	0.00017243
1	jeggo	0.00017243
1	linear	0.00017243
1	manifest	0.00017243
1	marr	0.00017243
1	matsuoka	0.00017243
1	memori	0.00017243
1	microinject	0.00017243
1	mispair	0.00017243
1	mono	0.00017243
1	mst	0.00017243
1	mutlalpha	0.00017243
1	phosphodiesteras	0.00017243
1	pleiotrop	0.00017243
1	recov	0.00017243
1	refer	0.00017243
1	rep	0.00017243
1	rest	0.00017243
1	rotman	0.00017243
1	shock	0.00017243
1	specul	0.00017243
1	ssbs	0.00017243
1	sung	0.00017243
1	superfamili	0.00017243
1	tat	0.00017243
1	topor	0.00017243
1	tp53bp1	0.00017243
1	uim	0.00017243
1	uncoupl	0.00017243
1	unusu	0.00017243
1	vari	0.00017243
1	1mrc	0.00016172
1	1wellcom	0.00016172
1	ablat	0.00016172
1	alkyl	0.00016172
1	antivir	0.00016172
1	aphidicolin	0.00016172
1	averag	0.00016172
1	baf155	0.00016172
1	bekker	0.00016172
1	beyond	0.00016172
1	bone	0.00016172
1	brain	0.00016172
1	challeng	0.00016172
1	colorect	0.00016172
1	competit	0.00016172
1	cortez	0.00016172
1	cytosol	0.00016172
1	deaf1	0.00016172
1	decaten	0.00016172
1	deleteri	0.00016172
1	ercc1	0.00016172
1	flexibl	0.00016172
1	half	0.00016172
1	hematolog	0.00016172
1	lie	0.00016172
1	mailand	0.00016172
1	mapk	0.00016172
1	mlh1	0.00016172
1	modrich	0.00016172
1	mutl	0.00016172
1	nativ	0.00016172
1	nucleolar	0.00016172
1	oh2d3	0.00016172
1	orient	0.00016172
1	paull	0.00016172
1	phosphoinositid	0.00016172
1	platinum	0.00016172
1	pohang	0.00016172
1	pole	0.00016172
1	pp2a	0.00016172
1	rad2	0.00016172
1	radiobiolog	0.00016172
1	ramat	0.00016172
1	resid	0.00016172
1	roux	0.00016172
1	s00412	0.00016172
1	secondari	0.00016172
1	slow	0.00016172
1	solubl	0.00016172
1	taylor	0.00016172
1	tennesse	0.00016172
1	toxic	0.00016172
1	toxicolog	0.00016172
1	tyne	0.00016172
1	uncharacter	0.00016172
1	yuan	0.00016172
1	zoolog	0.00016172
1	1dana	0.00015101
1	1laboratoir	0.00015101
1	aki1	0.00015101
1	arg	0.00015101
1	asp	0.00015101
1	at2r	0.00015101
1	atom	0.00015101
1	avoid	0.00015101
1	b23	0.00015101
1	bal1	0.00015101
1	bbap	0.00015101
1	brcts	0.00015101
1	brip1	0.00015101
2	membran	0.0446671
2	ubiquitin	0.0230544
2	golgi	0.0169036
2	mitochondri	0.0151825
2	vesicl	0.0125867
2	traffick	0.00953948
2	snare	0.00942662
2	fusion	0.00810051
2	endosom	0.0080723
2	machineri	0.0080723
2	lysosom	0.00776193
2	compart	0.00716942
2	reticulum	0.00683084
2	peroxisom	0.00680263
2	eukaryot	0.00668977
2	ligas	0.00657691
2	proteasom	0.00646405
2	yeast	0.00609725
2	plasma	0.00606904
2	cytoplasm	0.00601261
2	endoplasm	0.0058151
2	biogenesi	0.00575867
2	syntaxin	0.00567403
2	organell	0.00564581
2	receptor	0.00556117
2	enzym	0.00542009
2	rab	0.00494044
2	traffic	0.00465829
2	cargo	0.00460186
2	endocyt	0.00443257
2	atp	0.00440435
2	secretori	0.00431971
2	sort	0.00429149
2	endocytosi	0.00423506
2	toxin	0.00420685
2	conjug	0.00417863
2	mutant	0.00409399
2	apparatus	0.00398113
2	atpas	0.00395291
2	mitochondria	0.00384006
2	coat	0.00381184
2	cytosol	0.00378363
2	transmembran	0.00375541
2	clathrin	0.00361434
2	apic	0.00355791
2	chaperon	0.00352969
2	peptid	0.0033604
2	dynam	0.00327576
2	recycl	0.00313468
2	export	0.00296539
2	ring	0.00293718
2	nedd8	0.0027961
2	polypeptid	0.00271146
2	proteas	0.00268324
2	solubl	0.00265503
2	retrograd	0.0025986
2	resid	0.00251395
2	ubiquityl	0.00251395
2	proteolyt	0.00237288
2	lipid	0.00234466
2	bacteri	0.00231645
2	catalyt	0.00231645
2	nef	0.00231645
2	dimer	0.00228823
2	synthes	0.00228823
2	anchor	0.0022318
2	copi	0.0022318
2	tail	0.00220359
2	dock	0.00217537
2	microscopi	0.00217537
2	insert	0.00214716
2	matrix	0.00214716
2	recogn	0.00214716
2	pore	0.00206251
2	tether	0.00206251
2	sensit	0.0020343
2	homolog	0.00197787
2	vesicular	0.00194965
2	subcellular	0.00192144
2	vacuolar	0.00189322
2	deliveri	0.00183679
2	snap	0.00178036
2	tag	0.00178036
2	copii	0.00175215
2	adaptor	0.00169572
2	cullin	0.00169572
2	vacuol	0.00169572
2	homeostasi	0.0016675
2	lumen	0.0016675
2	exit	0.00163929
2	ribosom	0.00161107
2	compos	0.00155464
2	fuse	0.00152643
2	numer	0.00152643
2	cb2	0.00147
2	basolater	0.00144178
2	surpris	0.00144178
2	coil	0.00141357
2	temperatur	0.00141357
2	exocytosi	0.00135714
2	embo	0.00132892
2	origin	0.00132892
2	shape	0.00132892
2	fundament	0.00127249
2	lysin	0.00127249
2	place	0.00127249
2	cystein	0.00124428
2	dissoci	0.00124428
2	elong	0.00124428
2	ensur	0.00124428
2	fraction	0.00124428
2	howard	0.00124428
2	hydrolysi	0.00124428
2	interfac	0.00124428
2	possess	0.00124428
2	cis	0.00118785
2	deliv	0.00118785
2	perspect	0.00118785
2	cluster	0.00115963
2	destin	0.00115963
2	predict	0.00115963
2	correct	0.00113142
2	mode	0.00113142
2	strasbourg	0.00113142
2	antibodi	0.0011032
2	canon	0.0011032
2	neddyl	0.0011032
2	particip	0.0011032
2	unusu	0.0011032
2	cycl	0.00107499
2	vamp	0.00107499
2	conform	0.00104677
2	creat	0.00104677
2	deubiquitin	0.00104677
2	pex3	0.00104677
2	shuttl	0.00104677
2	tgn	0.00104677
2	overview	0.00101856
2	repres	0.00101856
2	curr	0.000990345
2	energi	0.000990345
2	far	0.000990345
2	raft	0.000990345
2	way	0.000990345
2	arginin	0.00096213
2	must	0.00096213
2	subcomplex	0.00096213
2	acceler	0.000933915
2	biologi	0.000933915
2	erratum	0.000933915
2	face	0.000933915
2	typic	0.000933915
2	annu	0.0009057
2	annurev	0.0009057
2	best	0.0009057
2	bud	0.0009057
2	cold	0.0009057
2	nuclear	0.0009057
2	s0092	0.0009057
2	26s	0.000877485
2	abl	0.000877485
2	cerevisia	0.000877485
2	charg	0.000877485
2	finger	0.000877485
2	intrins	0.000877485
2	mammal	0.000877485
2	move	0.000877485
2	polar	0.000877485
2	pool	0.000877485
2	1mrc	0.00084927
2	appropri	0.00084927
2	conclud	0.00084927
2	dual	0.00084927
2	gm2	0.00084927
2	pex19	0.00084927
2	accessori	0.000821055
2	balanc	0.000821055
2	coloc	0.000821055
2	continu	0.000821055
2	cul	0.000821055
2	evolv	0.000821055
2	nativ	0.000821055
2	platform	0.000821055
2	polyubiquitin	0.000821055
2	retain	0.000821055
2	scaffold	0.000821055
2	ultim	0.000821055
2	back	0.00079284
2	begin	0.00079284
2	channel	0.00079284
2	cholera	0.00079284
2	field	0.00079284
2	intra	0.00079284
2	nascent	0.00079284
2	player	0.00079284
2	subfamili	0.00079284
2	take	0.00079284
2	bilay	0.000764625
2	despit	0.000764625
2	foxred1	0.000764625
2	gfp	0.000764625
2	indirect	0.000764625
2	isoform	0.000764625
2	morpholog	0.000764625
2	onto	0.000764625
2	oper	0.000764625
2	opin	0.000764625
2	search	0.000764625
2	sequenti	0.000764625
2	1howard	0.00073641
2	carboxyl	0.00073641
2	cation	0.00073641
2	coimmunoprecipit	0.00073641
2	dynein	0.00073641
2	geranylgeranyl	0.00073641
2	hydrophob	0.00073641
2	monom	0.00073641
2	rep	0.00073641
2	span	0.00073641
2	synthesi	0.00073641
2	cisterna	0.000708195
2	disulfid	0.000708195
2	dub	0.000708195
2	immunoprecipit	0.000708195
2	respiratori	0.000708195
2	saccharomyc	0.000708195
2	stimuli	0.000708195
2	ubl	0.000708195
2	uncov	0.000708195
2	viabil	0.000708195
2	adjac	0.00067998
2	architectur	0.00067998
2	bag6	0.00067998
2	catalyz	0.00067998
2	complement	0.00067998
2	doubl	0.00067998
2	harb	0.00067998
2	helic	0.00067998
2	instituto	0.00067998
2	j1600	0.00067998
2	materi	0.00067998
2	metazoan	0.00067998
2	outer	0.00067998
2	oxidoreductas	0.00067998
2	portion	0.00067998
2	refer	0.00067998
2	s00418	0.00067998
2	vti1p	0.00067998
2	connecticut	0.000651765
2	epitheli	0.000651765
2	expect	0.000651765
2	largest	0.000651765
2	load	0.000651765
2	metabol	0.000651765
2	pull	0.000651765
2	rj1	0.000651765
2	substitut	0.000651765
2	unfold	0.000651765
2	versatil	0.000651765
2	begun	0.00062355
2	den	0.00062355
2	dimension	0.00062355
2	ethylmaleimid	0.00062355
2	flow	0.00062355
2	gangliosid	0.00062355
2	gtp	0.00062355
2	int	0.00062355
2	intermembran	0.00062355
2	lethal	0.00062355
2	linkag	0.00062355
2	mtdna	0.00062355
2	peripher	0.00062355
2	poli	0.00062355
2	prenyl	0.00062355
2	reconstitut	0.00062355
2	scf	0.00062355
2	soc	0.00062355
2	spectrum	0.00062355
2	stabl	0.00062355
2	tbc	0.00062355
2	throughout	0.00062355
2	aggreg	0.000595336
2	assist	0.000595336
2	counterpart	0.000595336
2	enzymat	0.000595336
2	evolutionari	0.000595336
2	expand	0.000595336
2	gtpase	0.000595336
2	kidney	0.000595336
2	most	0.000595336
2	oxpho	0.000595336
2	paper	0.000595336
2	perhap	0.000595336
2	peroxin	0.000595336
2	question	0.000595336
2	surround	0.000595336
2	uncharacter	0.000595336
2	viral	0.000595336
2	virus	0.000595336
2	0xi	0.000567121
2	1medic	0.000567121
2	accommod	0.000567121
2	captur	0.000567121
2	culair	0.000567121
2	delet	0.000567121
2	diverg	0.000567121
2	fashion	0.000567121
2	homologu	0.000567121
2	posttransl	0.000567121
2	screen	0.000567121
2	tlg1p	0.000567121
2	ubiquit	0.000567121
2	vast	0.000567121
2	vti1	0.000567121
2	anterograd	0.000538906
2	carboxi	0.000538906
2	cbl	0.000538906
2	disassembl	0.000538906
2	distanc	0.000538906
2	divid	0.000538906
2	embed	0.000538906
2	environ	0.000538906
2	exclus	0.000538906
2	extrins	0.000538906
2	illustr	0.000538906
2	lamp	0.000538906
2	mdck	0.000538906
2	monitor	0.000538906
2	novo	0.000538906
2	nsf	0.000538906
2	pep12p	0.000538906
2	perelman	0.000538906
2	pex5p	0.000538906
2	prevacuolar	0.000538906
2	storag	0.000538906
2	truncat	0.000538906
2	tubular	0.000538906
2	becam	0.000510691
2	biochim	0.000510691
2	dj1	0.000510691
2	except	0.000510691
2	grasp55	0.000510691
2	histochem	0.000510691
2	hydrolas	0.000510691
2	ligat	0.000510691
2	milan	0.000510691
2	multi	0.000510691
2	packag	0.000510691
2	peptidas	0.000510691
2	permit	0.000510691
2	pex19p	0.000510691
2	primarili	0.000510691
2	rbet1	0.000510691
2	sequest	0.000510691
2	son	0.000510691
2	summari	0.000510691
2	task	0.000510691
2	third	0.000510691
2	1school	0.000482476
2	35s	0.000482476
2	aaa	0.000482476
2	accomplish	0.000482476
2	allel	0.000482476
2	analog	0.000482476
2	bag	0.000482476
2	biochemi	0.000482476
2	birmingham	0.000482476
2	compartment	0.000482476
2	controversi	0.000482476
2	elabor	0.000482476
2	hsc70	0.000482476
2	hsp70	0.000482476
2	impli	0.000482476
2	ndufaf1	0.000482476
2	permeabil	0.000482476
2	planck	0.000482476
2	proteolysi	0.000482476
2	pump	0.000482476
2	rescu	0.000482476
2	rue	0.000482476
2	simultan	0.000482476
2	spontan	0.000482476
2	stack	0.000482476
2	tlg2p	0.000482476
2	translocas	0.000482476
2	wherebi	0.000482476
2	wolf	0.000482476
2	ykt6	0.000482476
2	amin	0.000454261
2	come	0.000454261
2	cooh	0.000454261
2	epitop	0.000454261
2	evolutionarili	0.000454261
2	max	0.000454261
2	microdomain	0.000454261
2	montreal	0.000454261
2	notabl	0.000454261
2	ortholog	0.000454261
2	physiol	0.000454261
2	preferenti	0.000454261
2	rab6	0.000454261
2	ray	0.000454261
2	reli	0.000454261
2	sj1	0.000454261
2	supercomplex	0.000454261
2	vam7p	0.000454261
2	von	0.000454261
2	aa1	0.000426046
2	arrestin	0.000426046
2	basel	0.000426046
2	centro	0.000426046
2	chromosom	0.000426046
2	coatom	0.000426046
2	crl	0.000426046
2	databas	0.000426046
2	discret	0.000426046
2	frame	0.000426046
2	guid	0.000426046
2	heavi	0.000426046
2	hect	0.000426046
2	intens	0.000426046
2	machin	0.000426046
2	ndufa4	0.000426046
2	northern	0.000426046
2	organis	0.000426046
2	proper	0.000426046
2	round	0.000426046
2	scheller	0.000426046
2	systemat	0.000426046
2	twin	0.000426046
2	ubl4a	0.000426046
2	1univers	0.000397831
2	20s	0.000397831
2	anatomi	0.000397831
2	biomedicin	0.000397831
2	cleav	0.000397831
2	crista	0.000397831
2	date	0.000397831
2	ddb1	0.000397831
2	der	0.000397831
2	equip	0.000397831
2	give	0.000397831
2	host	0.000397831
2	intric	0.000397831
2	macromolecular	0.000397831
2	massiv	0.000397831
2	mimic	0.000397831
2	movement	0.000397831
2	multisubunit	0.000397831
2	proton	0.000397831
2	quebec	0.000397831
2	resembl	0.000397831
2	supramolecular	0.000397831
2	tcs	0.000397831
2	transferas	0.000397831
2	und	0.000397831
2	vam3p	0.000397831
2	alabama	0.000369616
2	cog	0.000369616
2	cul4	0.000369616
2	decod	0.000369616
2	dictat	0.000369616
2	emphasi	0.000369616
2	entitl	0.000369616
2	eth	0.000369616
2	ethyl	0.000369616
2	exocyt	0.000369616
2	fide	0.000369616
2	glutamin	0.000369616
2	imperi	0.000369616
2	instanc	0.000369616
2	librari	0.000369616
2	m5g	0.000369616
2	multiprotein	0.000369616
2	newcastl	0.000369616
2	nucleat	0.000369616
2	pbd	0.000369616
2	presequ	0.000369616
2	presum	0.000369616
2	redistribut	0.000369616
2	scission	0.000369616
2	tat	0.000369616
2	thiol	0.000369616
2	transient	0.000369616
2	trobe	0.000369616
2	virtual	0.000369616
2	acad9	0.000341401
2	account	0.000341401
2	almost	0.000341401
2	bzip	0.000341401
2	cellulair	0.000341401
2	cistern	0.000341401
2	dd1	0.000341401
2	dynamin	0.000341401
2	escrt	0.000341401
2	fulfil	0.000341401
2	grow	0.000341401
2	hela	0.000341401
2	immunofluoresc	0.000341401
2	longwood	0.000341401
2	master	0.000341401
2	past	0.000341401
2	pex	0.000341401
2	pivot	0.000341401
2	rtx	0.000341401
2	seri	0.000341401
2	sh1	0.000341401
2	shed	0.000341401
2	spectrin	0.000341401
2	stepwis	0.000341401
2	steven	0.000341401
2	synaptotagmin	0.000341401
2	techniqu	0.000341401
2	uch	0.000341401
2	vibrio	0.000341401
2	whole	0.000341401
2	125i	0.000313186
2	1nation	0.000313186
2	1the	0.000313186
2	1x8	0.000313186
2	ago	0.000313186
2	ann	0.000313186
2	array	0.000313186
2	atvti1a	0.000313186
2	classifi	0.000313186
2	consider	0.000313186
2	cul1	0.000313186
2	diseas	0.000313186
2	eight	0.000313186
2	eleg	0.000313186
2	energet	0.000313186
2	explos	0.000313186
2	gdp	0.000313186
2	golgin	0.000313186
2	herein	0.000313186
2	hexosaminidas	0.000313186
2	hsgt	0.000313186
2	inactiv	0.000313186
2	interfer	0.000313186
2	janssen	0.000313186
2	just	0.000313186
2	kdel	0.000313186
2	koch	0.000313186
2	landmark	0.000313186
2	lans	0.000313186
2	md1	0.000313186
2	medial	0.000313186
2	membrin	0.000313186
2	oligomer	0.000313186
2	oregon	0.000313186
2	paradigm	0.000313186
2	pex16p	0.000313186
2	phosphoinositid	0.000313186
2	prototyp	0.000313186
2	pvc	0.000313186
2	rais	0.000313186
2	rave	0.000313186
2	repertoir	0.000313186
2	replac	0.000313186
2	sec	0.000313186
2	seem	0.000313186
2	specifi	0.000313186
2	spectroscopi	0.000313186
2	sub	0.000313186
2	synchron	0.000313186
2	trust	0.000313186
2	tubul	0.000313186
2	version	0.000313186
2	1program	0.000284971
2	appreci	0.000284971
2	atom	0.000284971
2	biomolecul	0.000284971
2	biosynthet	0.000284971
2	bundl	0.000284971
2	celular	0.000284971
2	chondrodysplasia	0.000284971
2	complexin	0.000284971
2	cryo	0.000284971
2	degre	0.000284971
2	den1	0.000284971
2	diamet	0.000284971
2	enterotoxin	0.000284971
2	erk1c	0.000284971
2	fukuoka	0.000284971
2	gdi	0.000284971
2	groov	0.000284971
2	hamster	0.000284971
2	hand	0.000284971
2	helix	0.000284971
2	henc	0.000284971
2	inde	0.000284971
2	johann	0.000284971
2	lmbcamacuk	0.000284971
2	mannos	0.000284971
2	me1	0.000284971
2	mico	0.000284971
2	mrc	0.000284971
2	mrna	0.000284971
2	multivesicular	0.000284971
2	ndufaf7	0.000284971
2	nematod	0.000284971
2	orchestr	0.000284971
2	perinuclear	0.000284971
2	pex3p	0.000284971
2	prior	0.000284971
2	promiscu	0.000284971
2	rua	0.000284971
2	s0960	0.000284971
2	seca	0.000284971
2	segreg	0.000284971
2	shield	0.000284971
2	snx9	0.000284971
2	synaptobrevin	0.000284971
2	topolog	0.000284971
2	transferrin	0.000284971
2	travel	0.000284971
2	vmat2	0.000284971
2	vsvg	0.000284971
2	zheng	0.000284971
2	1centro	0.000256756
2	1dept	0.000256756
2	adjust	0.000256756
2	atpep12p	0.000256756
2	atvam3p	0.000256756
2	b172l	0.000256756
2	bait	0.000256756
2	bear	0.000256756
2	beck	0.000256756
2	biologia	0.000256756
2	bona	0.000256756
2	bs1	0.000256756
2	bs8	0.000256756
2	carrol	0.000256756
2	chloroplast	0.000256756
2	cho	0.000256756
2	column	0.000256756
2	constant	0.000256756
2	cover	0.000256756
2	creb3	0.000256756
2	decis	0.000256756
2	deeper	0.000256756
2	deneddyl	0.000256756
2	denn	0.000256756
2	durham	0.000256756
2	endobrevin	0.000256756
2	entir	0.000256756
2	escort	0.000256756
2	forward	0.000256756
2	gaucher	0.000256756
2	globular	0.000256756
2	glycosyl	0.000256756
2	gm1	0.000256756
2	gm130	0.000256756
2	h3a	0.000256756
2	helmholtz	0.000256756
2	heterodimer	0.000256756
2	housekeep	0.000256756
2	immunoproteasom	0.000256756
2	innsbruck	0.000256756
2	insid	0.000256756
2	instead	0.000256756
2	jame	0.000256756
2	jan241	0.000256756
2	jr1	0.000256756
2	leigh	0.000256756
2	metropolitan	0.000256756
2	microbiolog	0.000256756
2	minireview	0.000256756
2	multimer	0.000256756
2	ordin	0.000256756
2	path	0.000256756
2	pocket	0.000256756
2	pts2	0.000256756
2	revisit	0.000256756
2	robust	0.000256756
2	scfbetatrcp	0.000256756
2	sed5p	0.000256756
2	sharma	0.000256756
2	strass	0.000256756
2	suppli	0.000256756
2	theme	0.000256756
2	today	0.000256756
2	vega	0.000256756
2	1section	0.000228541
2	1td	0.000228541
2	4hh	0.000228541
2	access	0.000228541
2	adopt	0.000228541
2	ap1	0.000228541
2	beta3g	0.000228541
2	beyond	0.000228541
2	breakdown	0.000228541
2	brefeldin	0.000228541
2	c6orf66	0.000228541
2	calvo	0.000228541
2	ccss	0.000228541
2	challeng	0.000228541
2	cia30	0.000228541
2	commentari	0.000228541
2	crl3s	0.000228541
2	crls	0.000228541
2	crystallographi	0.000228541
2	curi	0.000228541
2	dcn1	0.000228541
2	decid	0.000228541
2	depict	0.000228541
2	destabil	0.000228541
2	difficult	0.000228541
2	displac	0.000228541
2	dissect	0.000228541
2	ecsit	0.000228541
2	effector	0.000228541
2	electrophoresi	0.000228541
2	email	0.000228541
2	endocytot	0.000228541
2	endomembran	0.000228541
2	framlington	0.000228541
2	freiburgd	0.000228541
2	grooteplein	0.000228541
2	heterodim	0.000228541
2	hijack	0.000228541
2	hydrolyz	0.000228541
2	immunoelectron	0.000228541
2	immunogold	0.000228541
2	inact	0.000228541
2	instrument	0.000228541
2	ireland	0.000228541
2	isomeras	0.000228541
2	jc1	0.000228541
2	jin	0.000228541
2	jmolcel200706001	0.000228541
2	kane	0.000228541
2	kyushu	0.000228541
2	lie	0.000228541
2	madin	0.000228541
2	maleimid	0.000228541
2	misfold	0.000228541
2	mist1	0.000228541
2	molecolar	0.000228541
2	monoubiquityl	0.000228541
2	motor	0.000228541
2	munc	0.000228541
2	myopathi	0.000228541
2	na7	0.000228541
2	necess	0.000228541
2	neurotoxin	0.000228541
2	nevertheless	0.000228541
2	oasi	0.000228541
2	overlook	0.000228541
2	pasadena	0.000228541
2	pdi	0.000228541
2	pex6	0.000228541
2	physiol000172011	0.000228541
2	polish	0.000228541
2	polyubiquityl	0.000228541
2	preserv	0.000228541
2	probe	0.000228541
2	put	0.000228541
2	rabgap	0.000228541
2	raikhel	0.000228541
2	rapoport	0.000228541
2	retent	0.000228541
2	rsec22b	0.000228541
2	sandhoff	0.000228541
2	saposin	0.000228541
2	sec22	0.000228541
2	secm	0.000228541
2	sh3	0.000228541
2	simplifi	0.000228541
2	solv	0.000228541
2	steadi	0.000228541
2	termini	0.000228541
2	theodor	0.000228541
2	though	0.000228541
2	tom70	0.000228541
2	torrey	0.000228541
2	trc40	0.000228541
2	triphosphatas	0.000228541
2	tsai	0.000228541
2	tune	0.000228541
2	uba3	0.000228541
2	vamp8	0.000228541
2	1122pt	0.000200326
2	1graduat	0.000200326
2	1unit	0.000200326
2	2b4	0.000200326
2	2institut	0.000200326
2	2qh	0.000200326
2	2the	0.000200326
2	ac1	0.000200326
2	acidif	0.000200326
2	alkalin	0.000200326
2	amphiphysin	0.000200326
2	aqueous	0.000200326
2	art	0.000200326
2	artifici	0.000200326
2	bio21	0.000200326
2	botulinum	0.000200326
2	brand	0.000200326
2	bridg	0.000200326
2	broader	0.000200326
2	canin	0.000200326
2	carbohydr	0.000200326
2	cc1	0.000200326
2	cdnas	0.000200326
2	chapter	0.000200326
2	cme	0.000200326
2	confoc	0.000200326
2	constitu	0.000200326
2	converg	0.000200326
2	crown	0.000200326
2	crystallograph	0.000200326
2	dental	0.000200326
2	dept	0.000200326
2	deubiquitinas	0.000200326
2	extend	0.000200326
2	flag	0.000200326
2	fourth	0.000200326
2	g2mt	0.000200326
2	granul	0.000200326
2	hadassah	0.000200326
2	heterotrimer	0.000200326
2	homotyp	0.000200326
2	hydrogen	0.000200326
2	ibmc	0.000200326
2	illumin	0.000200326
2	immunolog	0.000200326
2	infer	0.000200326
2	istituto	0.000200326
2	leed	0.000200326
2	lis1	0.000200326
2	ma1	0.000200326
2	mannosidas	0.000200326
2	minus	0.000200326
2	misloc	0.000200326
2	mitoribosom	0.000200326
2	mk1	0.000200326
2	molekularbiologi	0.000200326
2	multistep	0.000200326
2	mutual	0.000200326
2	ndufaf3	0.000200326
2	nijtman	0.000200326
2	nonpermiss	0.000200326
2	oncologia	0.000200326
2	opa1	0.000200326
2	organellar	0.000200326
2	overlap	0.000200326
2	oxidas	0.000200326
2	p115	0.000200326
2	pex1	0.000200326
2	pex14p	0.000200326
2	plate	0.000200326
2	prekeri	0.000200326
2	prenyltransferas	0.000200326
2	prokaryot	0.000200326
2	rcdp	0.000200326
2	ruhr	0.000200326
2	salk	0.000200326
2	sanderfoot	0.000200326
2	scienz	0.000200326
2	sec24p	0.000200326
2	seci	0.000200326
2	smeitink	0.000200326
2	spang	0.000200326
2	struct	0.000200326
2	sumo	0.000200326
2	suppl	0.000200326
2	synthas	0.000200326
2	tap73	0.000200326
2	tatc	0.000200326
2	thioester	0.000200326
2	thorburn	0.000200326
2	tip47	0.000200326
2	tβrii	0.000200326
2	ultrastructur	0.000200326
2	università	0.000200326
2	vaccinia	0.000200326
2	vamp4	0.000200326
2	zuid	0.000200326
2	1ifom	0.000172111
2	1structur	0.000172111
2	2az	0.000172111
2	2xi	0.000172111
2	accur	0.000172111
2	adamello	0.000172111
2	aminopeptidas	0.000172111
2	appbp1	0.000172111
2	atelp	0.000172111
2	aveiro	0.000172111
2	band	0.000172111
2	bat	0.000172111
2	bernard	0.000172111
2	bm1	0.000172111
2	campo	0.000172111
2	cblb	0.000172111
2	chimera	0.000172111
2	cochaperon	0.000172111
2	compendium	0.000172111
2	compens	0.000172111
2	concert	0.000172111
2	conjunct	0.000172111
2	conway	0.000172111
2	cshperspecta013391	0.000172111
2	deep	0.000172111
2	dileucin	0.000172111
2	dt1	0.000172111
2	dye	0.000172111
2	edg	0.000172111
2	effort	0.000172111
2	electrostat	0.000172111
2	emr	0.000172111
2	entiti	0.000172111
2	ericsson	0.000172111
2	ero1	0.000172111
2	eucaryot	0.000172111
2	evan	0.000172111
2	everi	0.000172111
2	exp	0.000172111
2	extrem	0.000172111
2	firc	0.000172111
2	fischer	0.000172111
2	flatten	0.000172111
2	flexibl	0.000172111
2	fondazion	0.000172111
2	fungi	0.000172111
2	geranylgeranyltransferas	0.000172111
2	get1	0.000172111
2	goeth	0.000172111
2	grasp65	0.000172111
2	hachioji	0.000172111
2	heterogen	0.000172111
2	hofmann	0.000172111
2	holoenzym	0.000172111
2	homozygos	0.000172111
2	hou	0.000172111
2	huind1	0.000172111
2	insensit	0.000172111
2	interplay	0.000172111
2	intim	0.000172111
2	jb1	0.000172111
2	journey	0.000172111
2	jun106	0.000172111
2	klumperman	0.000172111
2	knockout	0.000172111
2	laps	0.000172111
2	las	0.000172111
2	leaflet	0.000172111
2	liverpool	0.000172111
2	look	0.000172111
2	lys	0.000172111
2	matsuda	0.000172111
2	mollard	0.000172111
2	multicellular	0.000172111
2	narrow	0.000172111
2	ndufs2	0.000172111
2	ne2	0.000172111
2	neither	0.000172111
2	nexin	0.000172111
2	nj1	0.000172111
2	nyv1p	0.000172111
2	pelham	0.000172111
2	permiss	0.000172111
2	pex15	0.000172111
2	pex5pl	0.000172111
2	pex7	0.000172111
2	phylogenet	0.000172111
2	polym	0.000172111
2	precipit	0.000172111
2	principl	0.000172111
2	propag	0.000172111
2	rabconnectin	0.000172111
2	rbx1	0.000172111
2	retrovir	0.000172111
2	rnai	0.000172111
2	rsec22	0.000172111
2	s0955	0.000172111
2	saúd	0.000172111
2	scyth	0.000172111
2	se1	0.000172111
2	semin	0.000172111
2	separ	0.000172111
2	shiga	0.000172111
2	shorten	0.000172111
2	shorter	0.000172111
2	simian	0.000172111
2	sousa	0.000172111
2	specul	0.000172111
2	sr1	0.000172111
2	stream	0.000172111
2	subassembl	0.000172111
2	subcompart	0.000172111
2	tatd	0.000172111
2	thirteen	0.000172111
2	tim23	0.000172111
2	transcellular	0.000172111
2	translocon	0.000172111
2	trimer	0.000172111
2	trypsin	0.000172111
2	turnov	0.000172111
[truncated: 25,001 more rows]
